# Supplementary material for: The Heterogeneous Allelic Repertoire of Human Toll-Like Receptor (TLR) Genes
Source: PLoS One. 2009 Nov 17;4(11):e7803. doi: 10.1371/journal.pone.0007803 (PMC2773936; doi:10.1371/journal.pone.0007803)
Supplement: Table S1 — Frequency of the TLR1 alleles at the nucleotidic (top) and proteic (bottom) level. Bold letters indicate Non Synonymous Single Nucleotide Polymorphisms (NS-SNPs). (0.01 MB XLSX) [file pone.0007803.s001.xlsx]

## Sheet: Feuil1
TLR1ALLELES	114C	171A	239G	352C	743A	914A	1327T	1518G	1584T	1625T	1694C	1805G	FREQUENCY
ALLELE 1	-	-	-	-	G	-	-	A	-	-	-	T	25.28
ALLELE 2	-	-	-	-	G	-	-	A	-	-	G	T	0.56
ALLELE 3	-	-	-	-	G	-	-	A	-	C	-	T	0.56
ALLELE 4	-	-	-	-	G	-	-	A	C	-	-	T	0.56
ALLELE 5	-	-	-	-	G	-	A	A	-	-	-	T	0.56
ALLELE 6	-	-	-	-	-	-	-	-	-	-	-	T	6.19
ALLELE 7	-	-	-	-	-	-	-	-	-	-	-	-	56.18
ALLELE 8	-	-	C	-	-	-	-	-	-	-	-	-	7.87
ALLELE 9	-	-	-	T	G	-	-	A	-	-	-	T	0.56
ALLELE 10	T	-	-	-	G	T	-	A	-	-	-	T	1.12
ALLELE 11	-	G	-	-	G	-	-	A	-	-	-	T	0.56
													100
TLR1 ALLELES	38H	57I	80R	118H	248N	305H	443L	506S	528C	542V	565T	602S	FREQUENCY
ALLELE 1	-	-	-	-	S	-	-	S	-	-	-	I	25.28
ALLELE 2	-	-	-	-	S	-	-	S	-	-	S	I	0.56
ALLELE 3	-	-	-	-	S	-	-	S	-	A	-	I	0.56
ALLELE 1	-	-	-	-	S	-	-	S	C	-	-	I	0.56
ALLELE 4	-	-	-	-	S	-	I	S	-	-	-	I	0.56
ALLELE 5	-	-	-	-	-	-	-	-	-	-	-	I	6.19
ALLELE 6	-	-	-	-	-	-	-	-	-	-	-	-	56.18
ALLELE 7	-	-	T	-	-	-	-	-	-	-	-	-	7.87
ALLELE 8	-	-	-	Y	S	-	-	S	-	-	-	I	0.56
ALLELE 9	H	-	-	-	S	L	-	S	-	-	-	I	1.12
ALLELE 10	-	M	-	-	S	-	-	S	-	-	-	I	0.56
													100	total
													56.18	wt
													43.82	deviants
							Bold letters indicate Non Synonymous Single Nucleotide Polymorphisms (NS-SNPs).
