# Supplementary material for: The Heterogeneous Allelic Repertoire of Human Toll-Like Receptor (TLR) Genes
Source: PLoS One. 2009 Nov 17;4(11):e7803. doi: 10.1371/journal.pone.0007803 (PMC2773936; doi:10.1371/journal.pone.0007803)
Supplement: Table S2 — Frequency of the TLR2 alleles at the nucleotidic (top) and proteic (bottom) level. Bold letters indicate Non Synonymous Single Nucleotide Polymorphisms (NS-SNPs). (0.01 MB XLSX) [file pone.0007803.s002.xlsx]

## Sheet: Feuil1
TLR2 ALLELES	114C	597C	1350T	1623C	1892C	2258G	FREQUENCY
ALLELE 1	-	-	-	T	-	-	8.14
ALLELE 2	-	-	-	-	-	-	36.04
ALLELE 3	-	T	-	-	-	-	41.86
ALLELE 4	-	T	-	-	-	A	3.49
ALLELE 5	-	T	-	-	A	-	2.33
ALLELE 6	-	-	C	-	-	-	6.98
ALLELE 7	A	T	-	-	-	-	1.16
							100
TLR2 ALLELES	38G	199N	450S	541F	631P	753R	FREQUENCY
ALLELE 1	-	-	-	F	-	-	8.14
ALLELE 1	-	-	-	-	-	-	36.04
ALLELE 1	-	N	-	-	-	-	41.86
ALLELE 2	-	N	-	-	-	Q	3.49
ALLELE 3	-	N	-	-	H	-	2.33
ALLELE 1	-	-	S	-	-	-	6.98
ALLELE 1	G	N	-	-	-	-	1.16
							100	total
							94.18	wt
							5.82	deviants
					Bold letters indicate Non Synonymous Single Nucleotide Polymorphisms (NS-SNPs).
