# Supplementary material for: The Heterogeneous Allelic Repertoire of Human Toll-Like Receptor (TLR) Genes
Source: PLoS One. 2009 Nov 17;4(11):e7803. doi: 10.1371/journal.pone.0007803 (PMC2773936; doi:10.1371/journal.pone.0007803)
Supplement: Table S3 — Frequency of the TLR4 alleles at the nucleotidic (top) and proteic (bottom) level. Bold letters indicate Non Synonymous Single Nucleotide Polymorphisms (NS-SNPs). (0.01 MB XLSX) [file pone.0007803.s003.xlsx]

## Sheet: Feuil1
TLR4 ALLELES	842G	896A	1196C	1959G	FREQUENCY
ALLELE 1	-	G	T	-	5.1
ALLELE 2	-	-	-	-	92.86
ALLELE 3	-	-	-	A	1.02
ALLELE 4	A	-	-	-	1.02
					100
TLR4 ALLELES	281C	299D	399T	653K	FREQUENCY
ALLELE 1	-	G	I	-	5.1
ALLELE 2	-	-	-	-	92.86
ALLELE 2	-	-	-	K	1.02
ALLELE 3	Y	-	-	-	1.02
					100	total
					93.88	wt
					6.12	deviants
				Bold letters indicate Non Synonymous Single Nucleotide Polymorphisms (NS-SNPs).
