# Supplementary material for: The Heterogeneous Allelic Repertoire of Human Toll-Like Receptor (TLR) Genes
Source: PLoS One. 2009 Nov 17;4(11):e7803. doi: 10.1371/journal.pone.0007803 (PMC2773936; doi:10.1371/journal.pone.0007803)
Supplement: Table S4 — Frequency of the TLR5 alleles at the nucleotidic (top) and proteic (bottom) level. Bold letters indicate Non Synonymous Single Nucleotide Polymorphisms (NS-SNPs). (0.01 MB XLSX) [file pone.0007803.s004.xlsx]

## Sheet: Feuil1
TLR5 ALLELES	183C	245C	428A	541C	740G	1057A	1174C	1452G	1459C	1775A	1846T	1930T	2493A	2523A	2537A	FREQUENCY
ALLELE 1	-	-	-	-	-	-	-	-	-	-	C	-	-	-	-	35.9
ALLELE 2	-	-	-	-	-	-	T	-	-	-	C	-	-	-	-	1.56
ALLELE 3	-	-	-	-	-	-	-	-	-	-	-	-	-	-	-	32.3
ALLELE 4	-	-	-	-	-	-	-	-	-	-	-	-	-	G	-	17.7
ALLELE 5	-	T	-	-	-	-	-	-	-	-	-	-	-	-	-	0.52
ALLELE 6	-	-	-	A	-	-	-	-	-	-	C	-	-	-	-	0.52
ALLELE 7	-	-	-	A	-	-	T	-	-	-	C	-	-	-	-	4.2
ALLELE 8	-	-	-	-	-	-	-	A	A	-	C	-	G	-	G	0.52
ALLELE 9	-	-	-	-	-	-	-	-	-	-	C	A	-	-	-	0.52
ALLELE 10	T	-	-	-	-	-	-	-	-	-	-	-	-	-	-	1.56
ALLELE 11	-	-	C	-	-	-	-	-	-	-	-	-	-	-	-	0.52
ALLELE 12	-	-	-	-	-	G	-	-	-	-	-	-	-	-	-	0.52
ALLELE 13	-	-	-	-	C	-	-	-	-	-	-	-	-	-	-	0.52
ALLELE 14	-	-	-	-	-	-	-	-	-	G	-	-	-	-	-	3.13
																100
TLR5 ALLELES	61V	82T	143N	181Q	247S	353S	392R	484M	487L	592N	616F	644I	831K	841K	846D	FREQUENCY
ALLELE 1	-	-	-	-	-	-	-	-	-	-	L	-	-	-	-	35.9
ALLELE 2	-	-	-	-	-	-	stop									1.56
ALLELE 3	-	-	-	-	-	-	-	-	-	-	-	-	-	-	-	32.3
ALLELE 3	-	-	-	-	-	-	-	-	-	-	-	-	-	K	-	17.7
ALLELE 4	-	I	-	-	-	-	-	-	-	-	-	-	-	-	-	0.52
ALLELE 5	-	-	-	K	-	-	-	-	-	-	L	-	-	-	-	0.52
ALLELE 6	-	-	-	K	-	-	stop									4.2
ALLELE 7	-	-	-	-	-	-	-	I	I	-	L	-	K	-	G	0.52
ALLELE 8	-	-	-	-	-	-	-	-	-	-	L	F	-	-	-	0.52
ALLELE 3	V	-	-	-	-	-	-	-	-	-	-	-	-	-	-	1.56
ALLELE 9	-	-	T	-	-	-	-	-	-	-	-	-	-	-	-	0.52
ALLELE 10	-	-	-	-	-	G	-	-	-	-	-	-	-	-	-	0.52
ALLELE 11	-	-	-	-	T	-	-	-	-	-	-	-	-	-	-	0.52
ALLELE 12	-	-	-	-	-	-	-	-	-	S	-	-	-	-	-	3.13
																100	total
																51.56	wt
																48.43	deviants
							Bold letters indicate Non Synonymous Single Nucleotide Polymorphisms (NS-SNPs).
