# Supplementary material for: The Heterogeneous Allelic Repertoire of Human Toll-Like Receptor (TLR) Genes
Source: PLoS One. 2009 Nov 17;4(11):e7803. doi: 10.1371/journal.pone.0007803 (PMC2773936; doi:10.1371/journal.pone.0007803)
Supplement: Table S5 — Frequency of the TLR6 alleles at the nucleotidic (top) and proteic (bottom) level. Bold letters indicate Non Synonymous Single Nucleotide Polymorphisms (NS-SNPs). (0.01 MB XLSX) [file pone.0007803.s005.xlsx]

## Sheet: Feuil1
TLR6 ALLELES	359T	745C	979G	1083C	1263A	1280T	1393A	1932T	2219C	2267T	FREQUENCY
ALLELE 1	-	-	-	-	-	C	-	-	-	-	1.63
ALLELE 2	-	-	-	-	-	-	-	-	-	C	0.54
ALLELE 3	-	-	-	-	-	-	-	-	-	-	30.97
ALLELE 4	-	-	-	G	G	-	-	-	-	-	9.78
ALLELE 5	-	-	-	G	G	-	-	G	-	-	19.56
ALLELE 6	-	-	-	-	G	-	-	-	T	-	1.1
ALLELE 7	-	-	-	-	-	-	G	-	-	-	0.54
ALLELE 8	-	T	-	-	-	-	-	-	-	-	34.24
ALLELE 9	-	-	A	G	G	-	-	-	-	-	0.54
ALLELE 10	C	-	-	G	G	-	-	-	-	-	1.1
											100
TLR6 ALLELES	120I	249P	327V	361T	421K	427V	465V	644A	740P	756T	FREQUENCY
ALLELE 1	-	-	-	-	-	A	-	-	-	-	1.63
ALLELE 2	-	-	-	-	-	-	-	-	-	M	0.54
ALLELE 3	-	-	-	-	-	-	-	-	-	-	30.97
ALLELE 3	-	-	-	T	K	-	-	-	-	-	9.78
ALLELE 3	-	-	-	T	K	-	-	A	-	-	19.56
ALLELE 4	-	-	-	-	K	-	-	-	L	-	1.1
ALLELE 5	-	-	-	-	-	-	I	-	-	-	0.54
ALLELE 6	-	S	-	-	-	-	-	-	-	-	34.24
ALLELE 7	-	-	M	T	K	-	-	-	-	-	0.54
ALLELE 8	T	-	-	T	K	-	-	-	-	-	1.1
											100	total
											60.31	wt
											39.69	deviants
					Bold letters indicate Non Synonymous Single Nucleotide Polymorphisms (NS-SNPs).
