# Supplementary material for: The Heterogeneous Allelic Repertoire of Human Toll-Like Receptor (TLR) Genes
Source: PLoS One. 2009 Nov 17;4(11):e7803. doi: 10.1371/journal.pone.0007803 (PMC2773936; doi:10.1371/journal.pone.0007803)
Supplement: Table S6 — Frequency of the TLR7 alleles at the nucleotidic (top) and proteic (bottom) level. Bold letters indicate Non Synonymous Single Nucleotide Polymorphisms (NS-SNPs). (0.01 MB XLSX) [file pone.0007803.s006.xlsx]

## Sheet: Feuil1
TLR7 ALLELES	32A	1035G	1343C	2403G	3087A	FREQUENCY
ALLELE 1	-	-	-	-	-	73.75
ALLELE 2	-	-	-	-	G	3.75
ALLELE 3	-	-	-	A	-	1.25
ALLELE 4	-	A	-	-	-	3.75
ALLELE 5	T	-	T	-	-	2.5
ALLELE 6	T	-	-	-	-	15
						100
TLR7 ALLELES	11Q	345L	448A	801T	1029L	FREQUENCY
ALLELE 1	-	-	-	-	-	73.75
ALLELE 1	-	-	-	-	L	3.75
ALLELE 1	-	-	-	T	-	1.25
ALLELE 1	-	L	-	-	-	3.75
ALLELE 2	L	-	V	-	-	2.5
ALLELE 3	L	-	-	-	-	15
						100	total
						82.5	wt
						17.5	deviants
				Bold letters indicate Non Synonymous Single Nucleotide Polymorphisms (NS-SNPs).
