# Supplementary material for: The Heterogeneous Allelic Repertoire of Human Toll-Like Receptor (TLR) Genes
Source: PLoS One. 2009 Nov 17;4(11):e7803. doi: 10.1371/journal.pone.0007803 (PMC2773936; doi:10.1371/journal.pone.0007803)
Supplement: Table S7 — Frequency of the TLR8 alleles at the nucleotidic (top) and proteic (bottom) level. Bold letters indicate Non Synonymous Single Nucleotide Polymorphisms (NS-SNPs). (0.01 MB XLSX) [file pone.0007803.s007.xlsx]

## Sheet: Feuil1
TLR8 ALLELES	129C	132C	408C	699C	1282G	1366C	2007G	2301A	2307C	2823C	FREQUENCY
ALLELE 1	-	-	-	T	-	-	C	-	A	-	16.24
ALLELE 2	-	-	-	T	-	-	C	G	A	-	4.15
ALLELE 3	-	-	-	-	-	-	-	-	-	-	55.32
ALLELE 4	-	-	-	-	-	-	-	-	-	T	2.04
ALLELE 5	-	T	-	T	-	A	C	-	-	-	1.12
ALLELE 6	-	-	T	T	-	-	C	-	A	-	13.08
ALLELE 7	-	-	T	T	A	-	C	-	A	-	1
ALLELE 8	T	-	T	T	-	-	C	-	A	-	3.05
ALLELE 9	-	-	-	T	-	-	C	-	-	-	4
											100
TLR8 ALLELES	43C	44A	136D	233H	428D	456R	669L	767K	769I	941D	FREQUENCY
ALLELE 1	-	-	-	H	-	-	L	-	I	-	16.24
ALLELE 1	-	-	-	H	-	-	L	K	I	-	4.15
ALLELE 1	-	-	-	-	-	-	-	-	-	-	55.32
ALLELE 1	-	-	-	-	-	-	-	-	-	D	2.04
ALLELE 1	-	A	-	H	-	R	L	-	-	-	1.12
ALLELE 1	-	-	D	H	-	-	L	-	I	-	13.08
ALLELE 2	-	-	D	H	N	-	L	-	I	-	1
ALLELE 1	C	-	D	H	-	-	L	-	I	-	3.05
ALLELE 1	-	-	-	H	-	-	L	-	-	-	4
											100	total
											99	wt
											1	deviants
					Bold letters indicate Non Synonymous Single Nucleotide Polymorphisms (NS-SNPs).
