# Supplementary material for: The Heterogeneous Allelic Repertoire of Human Toll-Like Receptor (TLR) Genes
Source: PLoS One. 2009 Nov 17;4(11):e7803. doi: 10.1371/journal.pone.0007803 (PMC2773936; doi:10.1371/journal.pone.0007803)
Supplement: Table S8 — Frequency of the TLR9 alleles at the nucleotidic (top) and proteic (bottom) level. Bold letters indicate Non Synonymous Single Nucleotide Polymorphisms (NS-SNPs). (0.01 MB XLSX) [file pone.0007803.s008.xlsx]

## Sheet: Feuil1
TLR9 ALLELES	932G	1149G	1527G	1635A	1861C	1879C	1884C	2714G	2940C	FREQUENCY
ALLELE 1	-	-	-	-	-	-	-	-	-	50.56
ALLELE 2	-	-	-	-	-	-	-	-	T	1.13
ALLELE 3	-	-	-	G	-	-	-	-	-	45.5
ALLELE 4	-	-	-	G	-	T	-	-	-	0.56
ALLELE 5	-	-	-	-	T	-	-	-	-	0.56
ALLELE 6	-	A	A	G	-	-	-	A	-	0.56
ALLELE 7	A	-	-	-	-	-	-	-	-	0.56
ALLELE 8	-	-	-	-	-	-	T	-	-	0.56
										100
TLR9 ALLELES	311R	383T	509S	545P	621L	627L	628S	905R	980Y	FREQUENCY
ALLELE 1	-	-	-	-	-	-	-	-	-	50.56
ALLELE 1	-	-	-	-	-	-	-	-	Y	1.13
ALLELE 1	-	-	-	P	-	-	-	-	-	45.5
ALLELE 1	-	-	-	P	-	L	-	-	-	0.56
ALLELE 1	-	-	-	-	L	-	-	-	-	0.56
ALLELE 2	-	T	S	P	-	-	-	H	-	0.56
ALLELE 3	Q	-	-	-	-	-	-	-	-	0.56
ALLELE 1	-	-	-	-	-	-	S	-	-	0.56
										100	total
										98.87	wt
										1.12	deviants
					Bold letters indicate Non Synonymous Single Nucleotide Polymorphisms (NS-SNPs).
