# Supplementary material for: The Heterogeneous Allelic Repertoire of Human Toll-Like Receptor (TLR) Genes
Source: PLoS One. 2009 Nov 17;4(11):e7803. doi: 10.1371/journal.pone.0007803 (PMC2773936; doi:10.1371/journal.pone.0007803)
Supplement: Table S9 — Frequency of the TLR10 alleles at the nucleotidic (top) and proteic (bottom) level. Bold letters indicate Non Synonymous Single Nucleotide Polymorphisms (NS-SNPs). (0.01 MB XLSX) [file pone.0007803.s009.xlsx]

## Sheet: Feuil1
TLR10 ALLELES	39T	153G	175C	487G	721A	892G	909A	977T	1032G	1105A	1142G	1418T	2172T	2323A	2396G	2427T	FREQUENCY
ALLELE 1	A	-	-	-	C	-	G	-	-	C	-	-	-	-	-	-	10.53
ALLELE 2	A	A	-	T	-	-	-	C	T	C	-	-	C	-	-	C	1.32
ALLELE 3	-	-	-	-	-	-	-	-	-	-	-	-	-	-	-	-	52.63
ALLELE 4	-	-	-	-	-	-	-	-	-	-	A	-	-	-	-	-	2.63
ALLELE 5	-	-	-	-	C	-	-	-	T	C	-	-	C	-	-	-	1.32
ALLELE 6	-	-	-	-	C	-	-	-	T	C	-	-	C	G	-	-	2.6
ALLELE 7	-	-	-	-	C	-	-	-	T	C	-	-	C	G	-	C	13.15
ALLELE 8	-	-	-	-	C	-	-	-	T	C	-	C	C	G	-	C	5.26
ALLELE 9	-	-	A	-	-	-	-	-	-	-	-	-	-	-	-	-	1.32
ALLELE 10	-	-	-	-	-	-	-	-	-	-	-	-	-	-	A	-	1.32
ALLELE 11	A	A	-	T	C	A	-	-	T	C	-	-	C	-	-	C	1.32
ALLELE 12	A	A	-	T	C	A	-	C	T	C	-	-	C	-	-	C	1.32
ALLELE 13	A	A	-	-	C	-	-	-	T	C	-	-	C	-	-	C	1.32
ALLELE 14	-	-	-	-	C	-	-	-	T	C	-	-	-	-	-	C	2.63
ALLELE 15	-	-	-	-	C	-	-	-	T	C	-	-	-	-	-	-	1.32
																	100
TLR10 ALLELES	13I	51T	59L	163A	241N	298V	303K	326M	344P	369I	381G	473I	724H	775I	799R	809D	FREQUENCY
ALLELE 1	I	-	-	-	H	-	K	-	-	L	-	-	-	-	-	-	10.53
ALLELE 2	I	T	-	S	-	-	-	T	P	L	-	-	H	-	-	D	1.32
ALLELE 3	-	-	-	-	-	-	-	-	-	-	-	-	-	-	-	-	52.63
ALLELE 4	-	-	-	-	-	-	-	-	-	-	D	-	-	-	-	-	2.63
ALLELE 1	-	-	-	-	H	-	-	-	P	L	-	-	H	-	-	-	1.32
ALLELE 5	-	-	-	-	H	-	-	-	P	L	-	-	H	V	-	-	2.6
ALLELE 5	-	-	-	-	H	-	-	-	P	L	-	-	H	V	-	D	13.15
ALLELE 6	-	-	-	-	H	-	-	-	P	L	-	T	H	V	-	D	5.26
ALLELE 7	-	-	I	-	-	-	-	-	-	-	-	-	-	-	-	-	1.32
ALLELE 8	-	-	-	-	-	-	-	-	-	-	-	-	-	-	Q	-	1.32
ALLELE 9	I	T	-	S	H	I	-	-	P	L	-	-	H	-	-	D	1.32
ALLELE 10	I	T	-	S	H	I	-	T	P	L	-	-	H	-	-	D	1.32
ALLELE 1	I	T	-	-	H	-	-	-	P	L	-	-	H	-	-	D	1.32
ALLELE 1	-	-	-	-	H	-	-	-	P	L	-	-	-	-	-	D	2.63
ALLELE 1	-	-	-	-	H	-	-	-	P	L	-	-	-	-	-	-	1.32
																	100	total
																	52.63	wt
																	47.37	variants
							Bold letters indicate Non Synonymous Single Nucleotide Polymorphisms (NS-SNPs).
