# Supplementary material for: The Heterogeneous Allelic Repertoire of Human Toll-Like Receptor (TLR) Genes
Source: PLoS One. 2009 Nov 17;4(11):e7803. doi: 10.1371/journal.pone.0007803 (PMC2773936; doi:10.1371/journal.pone.0007803)
Supplement: Table S10 — Oligonucleotides and PCR conditions used for analysis of TLR genes. (0.01 MB XLSX) [file pone.0007803.s010.xlsx]

## Sheet: Feuil1
TLR	exon	PCR conditions	Tm°	PCR PRIMERS 5'-3'
TLR1		Long template 60°	73°	hTOLL1 forward -GAT GAT CTG AAG AAC AGC TTC TAC C
		10 + 25 cycles	73°	hTOLL1 reverse -CAC ATA TAA ATG GTG AAC TGC GAC C
TLR2		Long template 63°	72°	hTOLL2 forward -CGA TAT GCT AAA CAC AAT GAC TTA
		20 + 35 cycles	73°	hTOLL2 reverse -CAA ATG ACG GTA CAT CCA CGT AGT T
TLR3	exon2	PCR 55°	60°	hTOLL3 forward exon 2 -CAA GGA ATA TAC CAA TGC
			65°	hTOLL3 reverse exon 2 -CTA AGG ATG GGT AAC TGA C
	exon3	PCR 57°	60°	hTOLL 3 forward exon 3 -AGA ACT GTT TTT GAC AGC
			61°	hTOLL 3 reverse exon 3 -CTA TCC ACC TTA AAG GC
	exon4	Long template 61°	72°	hTOLL 3 forward exon 4 -TCT CCA GGG TGT TTT CAC GCA AT
		10 + 25 cycles	67°	hTOLL 3 reverse exon 4 -ATT TAA TTG AAA AGC AAG TAC ACA CT
	exon5	PCR 57°	68°	hTOLL3 forward exon 5 -TCA GTA ACA GTT TAA ACT CTA CAG A
			63°	hTOLL3 reverse exon 5 -ATA TGA ATA AAC AAA TTA TAA CAC C
TLR 4	exon 1	PCR 60°	71°	hTOLL4 forward exon1 -AGA AGT TCT GGG CAG AAG TGA G
			76°	hTOLL4 reverse exon1 -AGT CCA GAA TGC TAA GGA TGC CGC
	exon 2	PCR 60°	67°	hTOLL4 forward exon 2 -TCT CTG GTC TAG GAG AGG
			63°	HTOLL4 reverse exon 2 -GTC TTC CAG TCC AAT ATT G
	exon 3	Long template 63°	74°	hTOLL4 forward exon 3 -CCA TCA CAT CTG TAT GAA GAG CTG G
			77°	hTOLL4 reverse exon3 -AGC ATA AGG CCT GAC ATG TGG CAG C
TLR5		Long template 63°	74°	hTOLL5 forward -GAG CAG GCA CAT CAT AGA GAA TAC C
			76°	hTOLL5 reverse -ACT GGA ACC CTC TAA GGG CAG TTG C
TLR6		Long template 63°	76°	hTOLL6 forward -AAG GCC TAT ATT GCC CCT TCT GGC
			77°	hTOLL6 reverse -GCA TGA GGA TAA TGG AGG CAC CTC C
TLR7		Long template 63°	77°	hTOLL7 forward -GGG TTG GGG ATG CTG TTT AGA CAG C
			77°	hTOLL7 reverse -AAC TCC TGT GAC AGA CGT TGG TGG C
TLR8	exon2	Long template 62°	65°	hTOLL8 forward exon 2 GTG TTA GGG AAC ATC AGC
			68°	hTOLL8 reverse exon 2 TGG GAG GGG CGT AAA GC
	exon3	Long template 63°	73°	hTOLL8 forward AAC ACC TGG CAA ATA CTG CTA CTC T
			73°	hTOLL8 reverse TGA CCC TCA AAA ACT GTG GGC CAG C
TLR9		Long template 63°	76°	hTOLL9 forward GGG TTG GAA GAT GCT AGA AGA TGC C
			84°	hTOLL9 reverse CGA GCA GGG GAG GGT CAG ACC AGG C
TLR10		Long template 60°	71°	hTOLL10 forward GCT CAT CTT CAT CAT TCA TAT GAG GA
		10+45 cycles	73°	hTOLL10 reverse CAA TGT ACA TCC CAA CAG TGT ATG TG
