# Supplementary material for: The Heterogeneous Allelic Repertoire of Human Toll-Like Receptor (TLR) Genes
Source: PLoS One. 2009 Nov 17;4(11):e7803. doi: 10.1371/journal.pone.0007803 (PMC2773936; doi:10.1371/journal.pone.0007803)
Supplement: Table S11 — Genbank accession numbers for all TLR alleles described in this study. (0.01 MB XLSX) [file pone.0007803.s011.xlsx]

## Sheet: Feuil1
TLR1			TLR5			TLR7			TLR9
Allele1	DQ012254		Allele1	DQ026406		Allele1	DQ022180		Allele1	DQ019992
Allele2	DQ012255		Allele2	DQ026407		Allele2	DQ022181		Allele2	DQ019993
Allele3	DQ012256		Allele3	DQ026408		Allele3	DQ022182		Allele3	DQ019994
Allele4	DQ012257		Allele4	DQ026409		Allele4	DQ022183		Allele4	DQ019995
Allele5	DQ012258		Allele5	DQ026410		Allele5	DQ022184		Allele5	DQ019996
Allele6	DQ012259		Allele6	DQ026411		Allele6	DQ022185		Allele6	DQ019997
Allele7	DQ012260		Allele7	DQ026412					Allele7	DQ019998
Allele8	DQ012261		Allele8	DQ026413		TLR8			Allele8	DQ019999
Allele9	DQ012262		Allele9	DQ026414		Allele1	DQ023132
Allele10	DQ012263		Allele10	DQ026415		Allele2	DQ023133		TLR10
Allele11	DQ012264		Allele11	DQ026416		Allele3	DQ023134		Allele1	DQ011502
			Allele12	DQ026417		Allele4	DQ023135		Allele2	DQ011503
TLR2			Allele13	DQ026418		Allele5	DQ023136		Allele3	DQ011504
Allele1	DQ012265		Allele14	DQ026419		Allele6	DQ023137		Allele4	DQ011505
Allele2	DQ012266					Allele7	DQ023138		Allele5	DQ011506
Allele3	DQ012267		TLR6			Allele8	DQ023139		Allele6	DQ011507
Allele4	DQ012268		Allele1	DQ026420		Allele9	DQ023140		Allele7	DQ011508
Allele5	DQ012269		Allele2	DQ026421					Allele8	DQ011509
Allele6	DQ012270		Allele3	DQ026422					Allele9	DQ011510
Allele7	DQ012271		Allele4	DQ026423					Allele10	DQ011511
			Allele5	DQ026424					Allele11	DQ011512
TLR4			Allele6	DQ026425					Allele12	DQ011513
Allele1	DQ018107		Allele7	DQ026426					Allele13	DQ011514
Allele2	DQ018108		Allele8	DQ026427					Allele14	DQ011515
Allele3	DQ018109		Allele9	DQ026428					Allele15	DQ011516
Allele4	DQ018110		Allele10	DQ026429
